# Supplementary material for: The Proliferation of Chang Liver Cells After Simulated Microgravity Induction
Source: Curr Issues Mol Biol. 2025 Feb 27;47(3):164. doi: 10.3390/cimb47030164 (PMC11941360; doi:10.3390/cimb47030164)
Supplement: Supplementary file 1 [file cimb-47-00164-s001.zip]

Archive with 1 entries (1 files):
- cimb-3487797-supplementary.pdf
